# Supplementary material for: ﻿Stingless bee classification and biology (Hymenoptera, Apidae): a review, with an updated key to genera and subgenera
Source: Zookeys. 2023 Jul 27;1172:239–312. doi: 10.3897/zookeys.1172.104944 (PMC10401200; doi:10.3897/zookeys.1172.104944)
Supplement: XML Treatment for Adactylurina [file zookeys.1172.104944-treatment1.xml]

<!DOCTYPE tp:taxon-treatment
  PUBLIC "-//TaxonX//DTD Taxonomic Treatment Publishing DTD v0 20100105//EN" "tax-treatment-NSO.dtd">
<tp:taxon-treatment xmlns:tp="http://www.plazi.org/taxpub"><tp:treatment-meta><kwd-group><label>Taxon classification</label><kwd>
                <named-content content-type="kingdom">Animalia</named-content>
              </kwd><kwd>
                <named-content content-type="order">Hymenoptera</named-content>
              </kwd><kwd>
                <named-content content-type="family">Apidae</named-content>
              </kwd></kwd-group><mixed-citation publication-type="journal"><person-group><name><surname>Engel</surname><given-names>Michael S.</given-names></name><name><surname>Rasmussen</surname><given-names>Claus</given-names></name><name><surname>Ayala</surname><given-names>Ricardo</given-names></name><name><surname>de Oliveira</surname><given-names>Favízia F.</given-names></name></person-group><article-title>﻿Stingless bee classification and biology (<tp:taxon-name><tp:taxon-name-part taxon-name-part-type="order">Hymenoptera</tp:taxon-name-part></tp:taxon-name>, <tp:taxon-name><tp:taxon-name-part taxon-name-part-type="family">Apidae</tp:taxon-name-part></tp:taxon-name>): a review, with an updated key to genera and subgenera</article-title><source>Zookeys</source><day>27</day><month>07</month><year>2023</year><volume>1172</volume><fpage>239</fpage><lpage>312</lpage><pub-id pub-id-type="doi">10.3897/zookeys.1172.104944</pub-id></mixed-citation></tp:treatment-meta><tp:nomenclature><label>﻿†</label><tp:taxon-name>
              <object-id xmlns:xlink="http://www.w3.org/1999/xlink" content-type="arpha" xlink:type="simple">CAC143B2-627D-5F85-AF40-B13A7ACA925D</object-id>
              <tp:taxon-name-part taxon-name-part-type="genus" reg="Adactylurina">Adactylurina</tp:taxon-name-part>
              <object-id xmlns:xlink="http://www.w3.org/1999/xlink" content-type="zoobank" xlink:type="simple">https://zoobank.org/F0829A32-01BC-44C6-9F66-453E52DF900A</object-id>
            </tp:taxon-name><tp:taxon-authority>Engel</tp:taxon-authority><tp:taxon-status xmlns:xlink="http://www.w3.org/1999/xlink" xlink:type="simple">gen. nov.</tp:taxon-status></tp:nomenclature><tp:treatment-sec sec-type="type species" id="SECID0EYUCM"><title>Type species.</title><p><italic><tp:taxon-name><tp:taxon-name-part taxon-name-part-type="genus" reg="Dactylurina">Dactylurina</tp:taxon-name-part><tp:taxon-name-part taxon-name-part-type="species" reg="aethiopica">aethiopica</tp:taxon-name-part></tp:taxon-name></italic> Lepeco &amp; Melo, 2022.</p></tp:treatment-sec><tp:treatment-sec sec-type="diagnosis" id="SECID0EJVCM"><title>Diagnosis.</title><p>This species in Miocene amber from Ethiopia was originally placed in the genus <italic><tp:taxon-name><tp:taxon-name-part taxon-name-part-type="genus" reg="Dactylurina">Dactylurina</tp:taxon-name-part></tp:taxon-name></italic>. It differs quite notably from <italic><tp:taxon-name><tp:taxon-name-part taxon-name-part-type="genus" reg="Dactylurina">Dactylurina</tp:taxon-name-part></tp:taxon-name></italic> and is therefore here removed to a new genus. The fossil genus differs from <italic><tp:taxon-name><tp:taxon-name-part taxon-name-part-type="genus" reg="Dactylurina">Dactylurina</tp:taxon-name-part></tp:taxon-name></italic> in the absence of a basal sericeous area on the retrolateral surface of the metabasitarsus (such an area is present in <italic><tp:taxon-name><tp:taxon-name-part taxon-name-part-type="genus" reg="Dactylurina">Dactylurina</tp:taxon-name-part></tp:taxon-name></italic>), the metasoma that is roughly cylindrical and tapers apically (metasoma greatly elongate, finger-like, and subclavate in <italic><tp:taxon-name><tp:taxon-name-part taxon-name-part-type="genus" reg="Dactylurina">Dactylurina</tp:taxon-name-part></tp:taxon-name></italic>), face not wider than compound eye length (wider than compound eye length in <italic><tp:taxon-name><tp:taxon-name-part taxon-name-part-type="genus" reg="Dactylurina">Dactylurina</tp:taxon-name-part></tp:taxon-name></italic>), and two preapical teeth of the mandible (unidentate in <italic><tp:taxon-name><tp:taxon-name-part taxon-name-part-type="genus" reg="Dactylurina">Dactylurina</tp:taxon-name-part></tp:taxon-name></italic>).</p></tp:treatment-sec><tp:treatment-sec sec-type="etymology" id="SECID0EAXCM"><title>Etymology.</title><p>The new genus-group name is a combination of the Ancient Greek alpha privative <italic>a</italic>– / <italic>ᾰ̓</italic>–, indicating negation, and <italic><tp:taxon-name><tp:taxon-name-part taxon-name-part-type="genus" reg="Dactylurina">Dactylurina</tp:taxon-name-part></tp:taxon-name></italic> Cockerell [itself a combination of the Latin adjective <italic>dactylus</italic>, meaning, “finger-like” (from Ancient Greek <italic>dáktulos</italic> / <italic>δᾰ́κτῠλος</italic>, meaning, “finger”), and the noun <italic>ūrīna</italic>, meaning, “urine” but also referring more generally to “genitals” or even metaphorically to the “tail end” through its Ancient Greek origins from the word <italic>ourā́</italic> / <italic>οὐρᾱ́</italic>, meaning, “tail”], the genus to which the species was originally placed. The gender of the name is feminine.</p><list list-type="bullet"><list-item><p>†
                                <italic><tp:taxon-name><tp:taxon-name-part taxon-name-part-type="genus" reg="Austroplebeia">A.</tp:taxon-name-part><tp:taxon-name-part taxon-name-part-type="species" reg="aethiopica">aethiopica</tp:taxon-name-part></tp:taxon-name></italic> (Lepeco &amp; Melo), comb. nov.
                            </p></list-item></list></tp:treatment-sec></tp:taxon-treatment>
